# Supplementary material for: Design and Preliminary Immunogenicity Evaluation of Nipah Virus Glycoprotein G Epitope-Based Peptide Vaccine in Mice
Source: Vaccines (Basel). 2025 Apr 18;13(4):428. doi: 10.3390/vaccines13040428 (PMC12031491; doi:10.3390/vaccines13040428)
Supplement: Supplementary file 1 [file vaccines-13-00428-s001.zip]

Archive with 5 entries (5 files):
- Supplementary Figure S1. NiVG peptide design schematic diagram_updated.pdf
- Supplementary Figure S2. Immunogenicity of truncated NiV-G peptide candidates_updated.pdf
- Table_S1_B_cell_epitopes.pdf
- Table_S2_T_cell_epitopes.pdf
- Table_S3_G_9mer_epitopes.pdf
